# Supplementary material for: Genotypic Diversity and Genome-Wide Association Study of Protein Content and Amino Acid Profile in Diverse Potato Accessions
Source: Foods. 2025 Jun 9;14(12):2039. doi: 10.3390/foods14122039 (PMC12192551; doi:10.3390/foods14122039)
Supplement: Supplementary file 1 [file foods-14-02039-s001.zip]

Archive with 1 entries (1 files):
- foods-3664018-supplementary.pdf
